# Supplementary material for: A Population-Based Registry Analysis on Hospitalized COVID-19 Patients with Previous Cardiovascular Disease: Clinical Profile, Treatment, and Predictors of Death
Source: J Cardiovasc Dev Dis. 2021 Nov 29;8(12):167. doi: 10.3390/jcdd8120167 (PMC8705942; doi:10.3390/jcdd8120167)
Supplement: Supplementary file 1 [file jcdd-08-00167-s001.zip]

Archive with 1 entries (1 files):
- jcdd-1431127-supplementary.pdf
